# Supplementary material for: RAAS inhibitors are associated with a better chance of surviving of inpatients with Covid-19 without a diagnosis of diabetes mellitus, compared with similar patients who did not require antihypertensive therapy or were treated with other antihypertensives
Source: Front Endocrinol (Lausanne). 2023 Jan 19;14:1077959. doi: 10.3389/fendo.2023.1077959 (PMC9900734; doi:10.3389/fendo.2023.1077959)
Supplement: Supplementary file 6 [file Table_3.xlsx]

## Sheet: Res
Suppl. table 3. Systolic (SBP) and diastolic (DBP) blood pressure depending on the presence and type of drug treatment of hypertension in patients with COVID-19
	Treatment of arterial hypertension (AH)
	no AH and no AH treatment		ACEIs/ARBs		Calcium channel blockers		Other hypotensives		AH, no AH treatment
	Median (25 - 75 P)		Median (25 - 75 P)		Median (25 - 75 P)		Median (25 - 75 P)		Median (25 - 75 P)
SBP (mmHg)	124 (117 to 130)		145 (135 to 155.75)		143.5 (135 to 156)		150 (140 to 161.5)		140 (140 to 142)
DBP (mmHg)	80 (70 to 80)		82 (78 to 90.75)		86 (80 to 90)		90 (80 to 95)		90 (80 to 90)
SBP								DBP
Sample size	1094							Sample size	1094
Kruskal-Wallis test								Kruskal-Wallis test
Significance level P < 0.000001								Significance level P < 0.000001
Post-hoc analysis (Dunn)								Post-hoc analysis (Dunn)
Factor	n	Different (P<0.05) from factor nr						Factor	n	Different (P<0.05) from factor nr
(1) no AH and no AH treatment	646	(2)(3)(4)(5)						(1) no AH and no AH treatment	646	(2)(3)(4)(5)
(2) ACEIs/ARBs	127	(1)						(2) ACEIs/ARBs	127	(1)(4)
(3) Calcium channel blockers	58	(1)						(3) Calcium channel blockers	58	(1)
(4) Other hypotensives	104	(1)(5)						(4) Other hypotensives	104	(1)(2)
(5) AH, no AH treatment	159	(1)(4)						(5) AH, no AH treatment	159	(1)
